# Supplementary material for: The relationship between size and longevity of the malaria vector Anopheles gambiae (s.s.) depends on the larval environment
Source: Parasit Vectors. 2018 Aug 29;11:485. doi: 10.1186/s13071-018-3058-3 (PMC6114828; doi:10.1186/s13071-018-3058-3)
Supplement: Supplementary file 1 — Table S1. Wing length and longevity per larval environment dataset. (XLS 42 kb) [file 13071_2018_3058_MOESM1_ESM.xls]

## Sheet: Additional file 1.Wing length a
Additional file 1: Table S1. Wing length and Longevity per larval environment data set
mosquito	temperature (in celsius)	larval diet	longevity in days	censor	wing length in mm
1	29	low	33	1	2.97
2	29	low	25	1	2.66
3	29	standard	47	1	3.03
4	29	low	47	1	2.75
5	29	low	31	1	2.9
6	29	low	5	1	2.75
7	29	standard	34	1	3.09
8	21	low	45	1	3.16
9	29	low	46	1	2.69
10	29	low	23	1	3
11	29	low	32	1	2.76
12	29	standard	32	1	2.95
13	29	low	31	1	2.93
14	29	low	39	1	3.02
15	29	low	25	1	2.9
16	29	low	25	1	2.93
17	29	low	29	1	2.72
18	21	low	37	1	3
19	29	low	29	1	3.2
20	29	low	30	1	3.01
21	29	standard	13	1	2.94
22	29	low	39	1	3.12
23	29	low	38	1	3.06
24	29	low	31	1	2.85
25	29	low	32	1	3.05
26	29	standard	5	1	3.25
27	29	low	41	1	2.98
28	29	standard	27	1	3.04
29	29	standard	21	1	3.17
30	21	low	35	1	3.02
31	29	low	29	1	2.82
32	29	low	15	1	2.85
33	29	low	43	1	2.87
34	29	standard	25	1	3.09
35	29	standard	49	1	3.08
36	29	low	30	1	2.8
37	29	standard	32	1	3.14
38	29	standard	10	1	2.94
39	29	standard	29	1	2.85
40	29	standard	43	1	3.05
41	29	standard	22	1	3.18
42	29	low	26	1	2.85
43	29	standard	26	1	3.04
44	29	standard	30	1	3.16
45	29	standard	36	1	3.35
46	29	standard	44	1	3.05
47	29	standard	27	1	3.12
48	29	standard	18	1	3.18
49	29	standard	28	1	2.81
50	29	standard	29	1	3.12
51	29	low	32	1	3.07
52	29	standard	44	1	3.07
53	29	standard	35	1	2.98
54	29	standard	22	1	3.14
55	29	low	35	1	2.85
56	29	low	32	1	3.09
57	25	low	26	1	3.4
58	25	low	33	1	3.44
59	25	standard	42	1	3
60	21	standard	39	1	3.4
61	21	low	28	1	3.26
62	21	standard	32	1	3.44
63	21	standard	6	1	3.44
64	21	standard	14	1	3.2
65	29	low	31	1	2.69
66	25	low	39	1	3.3
67	25	low	26	1	2.87
68	25	low	46	1	3.07
69	25	standard	32	1	3.66
70	25	low	45	1	3.17
71	25	standard	34	1	3.23
72	25	low	41	1	3.07
73	25	low	33	1	3
74	25	standard	32	1	3.27
75	25	standard	33	1	3.41
76	29	low	31	1	3.22
77	29	low	24	1	3.02
78	29	low	38	1	3.09
79	21	standard	34	1	3.54
80	21	standard	29	1	3.31
81	21	standard	28	1	3.51
82	21	standard	40	1	3.42
83	25	standard	28	1	3.49
84	25	standard	27	1	3.06
85	25	low	5	1	3.33
86	21	low	24	1	2.87
87	25	standard	17	1	3.28
88	21	standard	31	1	3.44
89	21	standard	29	1	3.35
90	21	standard	29	1	3.33
91	25	standard	31	1	3.32
92	25	standard	38	1	3.34
93	25	standard	31	1	3.36
94	21	low	23	1	3.23
95	25	low	52	1	3.09
96	25	standard	25	1	3.31
97	29	standard	40	1	3.03
98	29	low	31	1	2.88
99	21	standard	34	1	3.53
100	21	low	32	1	3.04
101	21	low	32	1	3.07
102	25	standard	29	1	3.05
103	29	standard	31	1	3.12
104	29	standard	25	1	3.14
105	29	standard	37	1	3.12
106	29	standard	31	1	3.2
107	25	low	37	1	2.91
108	25	standard	34	1	3.25
109	25	low	29	1	2.89
110	21	standard	23	1	3.36
111	21	standard	8	1	3.16
112	25	low	38	1	3.18
113	21	standard	43	1	3.53
114	21	standard	51	1	3.25
115	21	standard	33	1	3.23
116	25	standard	36	1	3.53
117	21	standard	30	1	3.57
118	21	low	45	1	3.04
119	25	low	24	1	3.28
120	21	standard	50	1	3.51
121	25	low	49	1	3.04
122	21	standard	22	1	3.28
123	25	standard	6	1	3.25
124	25	standard	46	1	3.47
125	21	standard	31	1	3.42
126	21	standard	51	1	3.33
127	25	standard	30	1	3.44
128	25	standard	28	1	3.34
129	25	standard	22	1	3.38
130	25	standard	33	1	3.06
131	21	standard	33	1	2.95
132	25	standard	26	1	3.23
133	25	low	49	1	3.1
134	25	low	11	1	3.22
135	25	standard	8	1	3.46
136	25	standard	28	1	3.24
137	25	standard	30	1	3.32
138	25	standard	34	1	3.41
139	25	standard	22	1	3.47
140	25	standard	28	1	3.34
141	25	standard	32	1	3.08
142	21	standard	9	1	3.55
143	25	standard	28	1	3.39
144	25	standard	33	1	3.29
145	21	standard	33	1	3.25
146	21	standard	27	1	3.57
147	21	standard	22	1	3.4
148	25	low	40	1	3.14
149	25	standard	43	1	3.3
150	25	low	26	1	3.23
151	25	standard	29	1	3.09
152	25	standard	23	1	3.08
153	25	standard	50	1	3.04
154	29	standard	32	1	3.13
155	25	standard	43	1	3.41
156	29	standard	29	1	3.35
157	25	low	17	1	2.99
158	29	standard	39	1	3.24
159	21	standard	27	1	2.98
160	25	standard	29	1	3.53
161	25	standard	46	1	3.3
162	25	standard	40	1	3.29
163	29	standard	26	1	3.11
164	21	low	14	1	3.33
165	25	low	28	1	3.08
166	29	low	38	1	3.08
167	29	standard	28	1	3.28
168	25	standard	22	1	3.31
169	25	standard	19	1	2.8
170	21	low	24	1	3.08
171	25	low	28	1	3.27
172	29	low	32	1	2.8
173	29	standard	28	1	3.01
174	21	low	25	1	3.03
175	29	standard	25	1	3.06
176	29	low	2	1	2.74
177	29	standard	2	1	3.2
178	29	standard	2	1	3.34
179	21	standard	2	1	2.8
180	21	standard	2	1	3
181	21	standard	2	1	3.25
182	21	standard	2	1	3.5
183	25	standard	2	1	3.3
184	25	standard	2	1	3.24
185	25	low	2	1	3.02
186	25	low	2	1	2.85
187	25	low	2	1	3.09
