# Supplementary material for: The relationship between size and longevity of the malaria vector Anopheles gambiae (s.s.) depends on the larval environment
Source: Parasit Vectors. 2018 Aug 29;11:485. doi: 10.1186/s13071-018-3058-3 (PMC6114828; doi:10.1186/s13071-018-3058-3)
Supplement: Supplementary file 2 — Table S2. Pupation time per larval environment dataset. (XLS 80 kb) [file 13071_2018_3058_MOESM2_ESM.xls]

## Sheet: additionnal file 2. pupation ti
Additionnal file 2: Table S2. Pupation time per larval environment data set
female pupae	temperature (in celsius)	food level	pupation (in days)
1	21	standard	10
2	21	standard	10
3	21	standard	10
4	21	standard	10
5	21	standard	10
6	21	standard	10
7	21	standard	10
8	21	standard	10
9	21	standard	10
10	21	standard	10
11	21	standard	10
12	21	standard	10
13	21	standard	10
14	21	standard	10
15	21	standard	10
16	21	standard	10
17	21	standard	10
18	21	standard	10
19	21	standard	10
20	21	standard	10
21	25	standard	7
22	25	standard	7
23	25	standard	7
24	25	standard	7
25	25	standard	7
26	25	standard	7
27	25	standard	7
28	25	standard	7
29	25	standard	7
30	25	standard	7
31	25	standard	7
32	25	standard	7
33	25	standard	7
34	25	standard	7
35	25	standard	7
36	25	standard	7
37	25	standard	7
38	25	standard	7
39	25	standard	7
40	25	standard	7
41	25	standard	7
42	25	standard	7
43	25	standard	7
44	25	standard	7
45	25	standard	7
46	25	standard	7
47	25	standard	7
48	25	standard	7
49	25	standard	7
50	25	standard	7
51	25	standard	7
52	25	standard	7
53	25	standard	7
54	25	standard	7
55	25	standard	7
56	25	standard	7
57	25	standard	7
58	29	standard	7
59	29	standard	7
60	29	standard	7
61	29	standard	7
62	29	standard	7
63	29	standard	7
64	29	standard	7
65	29	standard	7
66	29	standard	7
67	29	standard	7
68	29	standard	7
69	29	standard	7
70	29	standard	7
71	29	standard	7
72	29	standard	7
73	29	standard	7
74	29	standard	7
75	29	standard	7
76	29	standard	7
77	29	standard	7
78	29	standard	7
79	29	standard	7
80	29	standard	7
81	29	standard	7
82	29	standard	7
83	29	standard	7
84	29	standard	7
85	29	standard	7
86	29	standard	7
87	29	standard	7
88	29	standard	7
89	29	standard	7
90	29	standard	7
91	29	standard	7
101	29	standard	7
102	29	standard	7
103	29	standard	7
104	29	standard	7
105	29	standard	7
106	29	standard	7
107	29	standard	7
108	29	standard	7
109	29	standard	7
110	29	standard	7
111	29	standard	7
112	29	standard	7
113	29	standard	7
114	29	standard	7
115	29	standard	7
116	29	standard	7
117	29	standard	7
118	29	standard	7
119	29	standard	7
120	29	standard	7
121	29	standard	7
122	29	standard	7
123	29	standard	7
124	29	standard	7
125	29	standard	7
126	29	standard	7
127	29	standard	7
128	29	standard	7
129	29	standard	7
130	29	standard	7
131	29	standard	7
132	29	standard	7
133	29	standard	7
134	29	standard	7
135	29	standard	7
136	29	standard	7
137	29	standard	7
141	29	standard	7
142	29	standard	7
143	29	standard	7
144	29	standard	7
145	29	standard	7
146	29	standard	7
147	29	standard	7
148	29	standard	7
149	29	standard	7
150	29	standard	7
151	29	standard	7
152	29	standard	7
153	29	standard	7
154	29	standard	7
155	29	standard	7
156	29	standard	7
157	29	standard	7
158	29	standard	7
159	29	standard	7
160	29	standard	7
161	29	standard	7
162	29	standard	7
163	29	standard	7
164	29	standard	7
165	29	standard	7
166	29	standard	7
167	29	standard	7
168	29	standard	7
169	29	standard	7
170	29	standard	7
171	29	standard	7
180	29	standard	8
181	29	standard	8
182	29	standard	8
183	29	standard	8
184	29	standard	8
185	29	standard	8
192	29	standard	8
193	29	standard	8
194	29	standard	8
195	29	standard	8
201	29	standard	8
202	29	standard	8
203	29	standard	8
204	29	standard	8
205	29	standard	8
212	25	standard	8
213	25	standard	8
214	25	standard	8
215	25	standard	8
216	25	standard	8
217	25	standard	8
218	25	standard	8
219	25	standard	8
220	25	standard	8
221	25	standard	8
222	25	standard	8
223	25	standard	8
224	25	standard	8
225	25	standard	8
226	25	standard	8
227	25	standard	8
228	25	standard	8
229	25	standard	8
230	25	standard	8
231	25	standard	8
232	25	standard	8
233	25	standard	8
234	25	standard	8
235	25	standard	8
236	25	standard	8
237	25	standard	8
238	25	standard	8
239	25	standard	8
240	25	standard	8
241	25	standard	8
242	25	standard	8
243	25	standard	8
244	25	standard	8
267	25	standard	8
268	25	standard	8
269	25	standard	8
270	25	standard	8
271	25	standard	8
272	25	standard	8
273	25	standard	8
274	25	standard	8
275	25	standard	8
276	25	standard	8
277	25	standard	8
278	25	standard	8
279	25	standard	8
280	25	standard	8
281	25	standard	8
282	25	standard	8
283	25	standard	8
284	25	standard	8
285	25	standard	8
286	25	standard	8
287	25	standard	8
288	25	standard	8
289	25	standard	8
290	25	standard	8
291	25	standard	8
292	25	standard	8
293	25	standard	8
294	25	standard	8
295	25	standard	8
296	25	standard	8
310	21	standard	8
311	21	standard	8
312	21	standard	8
313	21	standard	8
314	21	standard	8
315	21	standard	8
316	21	standard	8
317	21	standard	8
318	21	standard	8
319	21	standard	8
320	21	standard	8
321	21	standard	8
322	21	standard	8
323	21	standard	8
324	21	standard	8
325	21	standard	8
326	21	standard	8
327	21	standard	8
328	21	standard	8
329	21	standard	8
330	21	standard	8
331	21	standard	8
332	21	standard	8
334	21	standard	8
335	21	standard	8
336	21	standard	8
361	29	standard	8
362	29	standard	8
363	25	standard	9
364	25	standard	9
365	25	standard	9
366	25	standard	9
367	25	standard	9
368	25	standard	9
369	25	standard	9
381	25	standard	9
382	25	standard	9
383	25	standard	9
391	25	standard	9
401	21	standard	9
402	21	standard	9
403	21	standard	9
404	21	standard	9
405	21	standard	9
406	21	standard	9
407	21	standard	9
408	21	standard	9
409	21	standard	9
410	21	standard	9
419	21	standard	9
420	21	standard	9
421	21	standard	9
422	21	standard	9
423	21	standard	9
424	21	standard	9
425	21	standard	9
426	21	standard	9
427	21	standard	9
428	21	standard	9
429	21	standard	9
430	21	standard	9
431	21	standard	9
432	21	standard	9
433	21	standard	9
434	21	standard	9
435	21	standard	9
436	21	standard	9
439	21	standard	9
440	21	standard	9
441	21	standard	9
442	21	standard	9
443	21	standard	9
444	21	standard	9
445	21	standard	9
446	21	standard	9
447	21	standard	9
448	21	standard	9
449	21	standard	9
450	21	standard	9
455	21	standard	9
456	21	standard	9
458	29	standard	8
459	29	standard	8
460	29	standard	8
461	29	standard	8
462	29	standard	8
463	21	standard	8
467	21	standard	8
468	21	standard	8
469	21	standard	8
470	21	standard	8
471	21	standard	8
472	21	standard	8
473	21	standard	8
474	21	standard	8
509	21	standard	8
510	21	standard	8
511	21	standard	8
512	21	standard	8
513	21	standard	8
514	21	standard	8
515	21	standard	8
516	21	standard	8
517	21	standard	8
518	21	standard	8
519	21	standard	8
520	21	standard	8
521	21	standard	8
522	21	standard	8
523	21	standard	8
524	21	standard	8
525	21	standard	8
526	21	standard	8
527	21	standard	8
528	21	standard	8
529	21	standard	8
530	21	standard	8
531	21	standard	8
532	21	standard	8
533	21	standard	8
534	21	standard	8
535	21	standard	8
536	21	standard	8
537	21	standard	8
563	25	standard	8
564	25	standard	8
565	25	standard	8
566	25	standard	8
567	25	standard	8
568	25	standard	8
569	25	standard	8
570	25	standard	8
571	25	standard	8
572	25	standard	8
573	25	standard	8
574	25	standard	8
575	25	standard	8
576	25	standard	8
577	25	standard	8
578	25	standard	8
579	25	standard	8
580	25	standard	8
581	25	standard	8
582	25	standard	8
583	25	standard	8
584	25	standard	8
585	25	standard	8
586	25	standard	8
587	25	standard	8
588	25	standard	8
589	25	standard	8
590	25	standard	8
591	25	standard	8
592	25	standard	8
593	25	standard	8
594	25	standard	8
596	25	standard	9
600	21	standard	9
607	25	standard	9
608	25	standard	9
617	25	standard	9
663	21	standard	9
664	21	standard	9
682	21	standard	9
694	21	standard	9
695	21	standard	9
696	21	standard	9
697	21	standard	9
698	21	standard	9
711	21	standard	9
717	21	standard	9
737	21	standard	9
771	21	standard	10
772	21	standard	10
773	21	standard	10
774	21	standard	10
775	21	standard	10
785	21	standard	10
789	21	standard	10
804	21	standard	10
805	21	standard	10
806	21	standard	10
815	21	standard	10
823	21	standard	10
844	29	standard	7
845	29	standard	7
92	29	low	7
93	29	low	7
94	29	low	7
95	29	low	7
96	29	low	7
97	29	low	7
98	29	low	7
99	29	low	7
100	29	low	7
138	29	low	7
139	29	low	7
140	29	low	7
172	29	low	7
173	29	low	7
174	29	low	7
175	29	low	7
176	29	low	7
177	29	low	7
178	29	low	7
179	29	low	7
186	29	low	8
187	29	low	8
188	29	low	8
189	29	low	8
190	29	low	8
191	29	low	8
196	29	low	8
197	29	low	8
198	29	low	8
199	29	low	8
200	29	low	8
206	29	low	8
207	29	low	8
208	29	low	8
209	29	low	8
210	29	low	8
211	29	low	8
245	25	low	8
246	25	low	8
247	25	low	8
248	25	low	8
249	25	low	8
250	25	low	8
251	25	low	8
252	25	low	8
253	25	low	8
254	25	low	8
255	25	low	8
256	25	low	8
257	25	low	8
258	25	low	8
259	25	low	8
260	25	low	8
261	25	low	8
262	25	low	8
263	25	low	8
264	25	low	8
265	25	low	8
266	25	low	8
297	25	low	8
298	25	low	8
299	25	low	8
300	25	low	8
301	25	low	8
302	25	low	8
303	25	low	8
304	25	low	8
305	25	low	8
306	25	low	8
307	25	low	8
308	25	low	8
309	25	low	8
333	21	low	8
337	29	low	8
338	29	low	8
339	29	low	8
340	29	low	8
341	29	low	8
342	29	low	8
343	29	low	8
344	29	low	8
345	29	low	8
346	29	low	8
347	29	low	8
348	29	low	8
349	29	low	8
350	29	low	8
351	29	low	8
352	29	low	8
353	29	low	8
354	29	low	8
355	29	low	8
356	29	low	8
357	29	low	8
358	29	low	8
359	29	low	8
360	29	low	8
370	25	low	9
371	25	low	9
372	25	low	9
373	25	low	9
374	25	low	9
375	25	low	9
376	25	low	9
377	25	low	9
378	25	low	9
379	25	low	9
380	25	low	9
384	25	low	9
385	25	low	9
386	25	low	9
387	25	low	9
388	25	low	9
389	25	low	9
390	25	low	9
392	25	low	9
393	29	low	9
394	29	low	9
395	29	low	9
396	29	low	9
397	29	low	9
398	29	low	9
399	29	low	9
400	29	low	9
411	21	low	9
412	21	low	9
413	21	low	9
414	21	low	9
415	21	low	9
416	21	low	9
417	21	low	9
418	21	low	9
437	21	low	9
438	21	low	9
451	21	low	9
452	21	low	9
453	21	low	9
454	21	low	9
457	21	low	9
464	21	low	8
465	21	low	8
466	21	low	8
475	29	low	8
476	29	low	8
477	29	low	8
478	29	low	8
479	29	low	8
480	29	low	8
481	29	low	8
482	29	low	8
483	29	low	8
484	29	low	8
485	29	low	8
486	29	low	8
487	29	low	8
488	29	low	8
489	29	low	8
490	29	low	8
491	29	low	8
492	29	low	8
493	29	low	8
494	29	low	8
495	29	low	8
496	29	low	8
497	29	low	8
498	29	low	8
499	29	low	8
500	29	low	8
501	29	low	8
502	29	low	8
503	29	low	8
504	29	low	8
505	29	low	8
506	29	low	8
507	29	low	8
508	21	low	8
538	25	low	8
539	25	low	8
540	25	low	8
541	25	low	8
542	25	low	8
543	25	low	8
544	25	low	8
545	25	low	8
546	25	low	8
547	25	low	8
548	25	low	8
549	25	low	8
550	25	low	8
551	25	low	8
552	25	low	8
553	25	low	8
554	25	low	8
555	25	low	8
556	25	low	8
557	25	low	8
558	25	low	8
559	25	low	8
560	25	low	8
561	25	low	8
562	25	low	8
595	21	low	10
597	21	low	9
598	21	low	9
599	21	low	9
601	29	low	9
602	29	low	9
603	29	low	9
604	29	low	9
605	29	low	9
606	29	low	9
609	29	low	9
610	29	low	9
611	29	low	9
612	29	low	9
613	29	low	9
614	29	low	9
615	29	low	9
616	29	low	9
618	25	low	9
619	25	low	9
620	25	low	9
621	25	low	9
622	25	low	9
623	25	low	9
624	25	low	9
625	25	low	9
626	25	low	9
627	25	low	9
628	29	low	9
629	25	low	9
630	25	low	9
631	25	low	9
632	25	low	9
633	25	low	9
634	25	low	9
635	25	low	9
636	25	low	9
637	25	low	9
638	25	low	9
639	25	low	9
640	25	low	9
641	25	low	9
642	25	low	9
643	25	low	9
644	25	low	9
645	25	low	9
646	25	low	9
647	25	low	9
648	25	low	9
649	25	low	9
650	25	low	9
651	25	low	9
652	25	low	9
653	25	low	9
654	25	low	9
655	25	low	9
656	25	low	9
657	25	low	9
658	25	low	9
659	25	low	9
660	25	low	9
661	21	low	9
662	29	low	9
665	21	low	9
666	21	low	9
667	21	low	9
668	25	low	9
669	25	low	9
670	25	low	9
671	25	low	9
672	29	low	9
673	29	low	9
674	25	low	9
675	25	low	9
676	25	low	9
677	25	low	9
678	25	low	9
679	25	low	9
680	21	low	9
681	21	low	9
683	29	low	9
684	29	low	9
685	29	low	9
686	29	low	9
687	29	low	9
688	29	low	9
689	29	low	9
690	29	low	9
691	29	low	9
692	29	low	9
693	29	low	9
699	21	low	9
700	21	low	9
701	29	low	9
702	29	low	9
703	29	low	9
704	29	low	9
705	21	low	9
706	21	low	9
707	21	low	9
708	21	low	9
709	21	low	9
710	21	low	10
712	21	low	9
713	21	low	9
714	21	low	9
715	21	low	9
716	21	low	9
718	21	low	9
719	21	low	9
720	21	low	9
721	21	low	9
722	21	low	9
723	21	low	9
724	21	low	9
725	21	low	9
726	21	low	9
727	29	low	10
728	25	low	10
729	21	low	9
730	21	low	9
731	29	low	9
732	29	low	9
733	29	low	9
734	21	low	9
735	21	low	9
736	25	low	9
738	29	low	10
739	29	low	10
740	25	low	10
741	25	low	10
742	25	low	10
743	25	low	10
744	25	low	10
745	25	low	10
746	25	low	10
747	21	low	9
748	21	low	9
749	21	low	10
750	21	low	10
751	21	low	10
752	25	low	10
753	21	low	10
754	21	low	10
755	21	low	10
756	21	low	10
757	21	low	10
758	25	low	10
759	25	low	10
760	21	low	9
761	21	low	10
762	21	low	10
763	21	low	10
764	21	low	10
765	21	low	10
766	21	low	10
767	21	low	10
768	21	low	10
769	29	low	10
770	25	low	10
776	21	low	10
777	21	low	10
778	21	low	10
779	21	low	10
780	21	low	10
781	29	low	10
782	29	low	10
783	25	low	10
784	21	low	10
786	21	low	10
787	21	low	10
788	21	low	10
790	21	low	10
791	21	low	10
792	21	low	10
793	21	low	10
794	21	low	10
795	21	low	10
796	21	low	10
797	21	low	10
798	21	low	10
799	21	low	10
800	21	low	10
801	21	low	10
802	29	low	10
803	21	low	10
807	21	low	10
808	21	low	10
809	21	low	10
810	21	low	10
811	21	low	10
812	21	low	10
813	29	low	10
814	29	low	10
816	21	low	10
817	21	low	10
818	21	low	10
819	21	low	10
820	21	low	10
821	21	low	11
822	21	low	11
824	21	low	10
825	21	low	11
826	21	low	11
827	21	low	11
828	21	low	11
829	29	low	11
830	21	low	11
831	21	low	11
832	21	low	11
833	21	low	11
834	21	low	11
835	21	low	11
836	29	low	11
837	21	low	11
838	21	low	11
839	21	low	11
840	21	low	11
841	21	low	11
842	21	low	11
843	25	low	11
