# Supplementary material for: The relationship between size and longevity of the malaria vector Anopheles gambiae (s.s.) depends on the larval environment
Source: Parasit Vectors. 2018 Aug 29;11:485. doi: 10.1186/s13071-018-3058-3 (PMC6114828; doi:10.1186/s13071-018-3058-3)
Supplement: Supplementary file 3 — Script for the piecewise SEM in R. The script is to be used with the Additional file 1. The first part of the script enables the user to install all the necessary packages and to import the dataset. The rest of the script enables the user to realise the piecewise SEM. The different steps are detailed from creating the model to obtaining the standardised regression coefficients. (R 1 kb) [file 13071_2018_3058_MOESM3_ESM.r]

install.packages('devtools')
library(devtools)
install_github("jslefche/piecewiseSEM")
library(piecewiseSEM)

#### piecewise SEM
library(ape) #Version 3.3
library(caper) # Version 0.5.2
library(nlme) # Version 3.1.122
library(lavaan) # Version 0.5.19
library(plyr)

dataS = read.csv("Additional file 1.Wing length and Longevity Data set.csv")
vars = c("temperature", "larval.diet", "longevity.in.days", "wing.length.in.mm", "censor")
dataS = dataS[, vars]

dataS$temperature<-as.factor(dataS$temperature)
dataS <- rename(dataS, c("larval.diet"="food", "longevity.in.days"="survival", "wing.length.in.mm"="wsize"))
dataS <- rename(dataS, c("temperature"="temp"))
#for plotting ease

# Create component models and store in list
longevity_pSEM_randomList = list(
  
  # Predicting wing length
  wsize = lm(wsize ~ food + temp, data = dataS),
  
  # Predicting longevity
  longevity = lm( survival ~ wsize*food*temp, data = dataS)
  
)

# Run goodness-of-fit tests
sem.fit(longevity_pSEM_randomList, dataS)

# Evaluate path significance using unstandardized coefficients
sem.coefs(longevity_pSEM_randomList, dataS, standardize = "none")

# Obtain standardized regression coefficients
sem.coefs(longevity_pSEM_randomList, dataS, standardize = "scale")

# Explore individual model fits
rsquared(longevity_pSEM_randomList)

# plot (The plot doesn't work well and may not work in latest version. It was done on the website overleaf instead using the LaTex language)
sem.plot(longevity_pSEM_randomList, dataS)
